# Supplementary material for: Comparative efficacy of selenate and selenium nanoparticles for improving growth, productivity, fruit quality, and postharvest longevity through modifying nutrition, metabolism, and gene expression in tomato; potential benefits and risk assessment
Source: PLoS One. 2020 Dec 18;15(12):e0244207. doi: 10.1371/journal.pone.0244207 (PMC7748219; doi:10.1371/journal.pone.0244207)
Supplement: S1 Data — (XLSX) [file pone.0244207.s001.xlsx]

## Sheet: Sheet1
	Shoot FW	root fw	fruit num	fruit fw	Fruit CRTISO	Leaf CRTISO	bZIP	miR-172	thiol	ascorbate	PAL	Peroxidase	catalase	H2O2	MDA	Proline	Phenols
c	78.75	70	21	138	0.94	0.94	1.07	1.24	16.2	1.35	1.81	11.76	0.018	16.7	2.4	2.27	0.30611
	75.6	63	22	141	1.08	1.14	0.96	0.83	16.3	1.39	1.9	11.5	0.027	15.1	2.7	2.24	0.30728
	81.9	67	24	145	0.96	0.92	0.96	0.96	15.8	1.42	1.92	11.6	0.023	15.4	2.3	2.17	0.30661
se3	96.6	75	26	158	3.89	2.16	6.99	2.5	17.5	1.56	2.3	13.9	0.049	17.1	2.71	2.77	0.34911
	94.5	74	27	166	3.41	2.6	6.66	2.1	17.5	1.62	2.34	14.04	0.046	17	2.5	2.74	0.35028
	100	78	26	161	3.34	2.3	6.21	2.53	17.9	1.68	2.5	14.28	0.05	16.7	2.3	2.65	0.34945
nse3	107	83	30	169	9.44	3.9	5.3	4.43	19.92	1.96	2.86	15.3	0.056	16.5	2.5	3.12	0.45161
	104	86	29	172	9.31	3.6	5.4	5.1	19.7	1.94	2.95	14.76	0.048	17.3	2.6	3.09	0.456
	109.2	87	30	175	8.51	4.2	4.1	5.4	19.6	1.93	2.8	15	0.052	17.5	2.2	3.09	0.45228
se10	56	49	12	109	5.06	4.92	18	2.9	22.1	1.96	2.74	14.88	0.045	29.5	3.9	6.6	0.42878
	49	46	12	115	4.72	5.93	16.4	3.11	21.7	1.99	2.6	15	0.047	28.9	4.2	6.57	0.42828
	58	50	10	111	4.4	5.16	15.3	3.5	21.4	1.88	2.52	14.4	0.043	28.6	4.2	6.51	0.42745
nse10	61	51	17	86	6.06	6.1	10.09	3.34	22.5	2.01	3.26	16.8	0.06	27.8	3.4	8.31	0.48095
	65	53	14	103	6.82	6.46	11.1	4.11	22.1	2.09	3.12	16.2	0.065	27.5	3.5	8.28	0.48061
	63	58	16	98	7.01	6.9	11.6	3.6	22.9	2.11	3.5	17.3	0.072	27.3	3.7	8.25	0.48054
